# Supplementary material for: Effect of Age and Gender on the Efficacy of a 12-Month Body Weight Reduction Program Conducted Online—A Prospective Cohort Study
Source: Int J Environ Res Public Health. 2022 Sep 22;19(19):12009. doi: 10.3390/ijerph191912009 (PMC9566561; doi:10.3390/ijerph191912009)
Supplement: Supplementary file 1 [file ijerph-19-12009-s001.zip]

Archive with 1 entries (1 files):
- ijerph-1904845-supplementary.pdf
